# Supplementary material for: Evaluation of HLA Region-Specific High-Throughput Sequencing FASTQ Reads Combined with Ensemble HLA-Typing Tools for Rapid and High-Confidence HLA Typing
Source: Biology (Basel). 2025 Dec 1;14(12):1717. doi: 10.3390/biology14121717 (PMC12731231; doi:10.3390/biology14121717)
Supplement: Supplementary file 1 [file biology-14-01717-s001.zip]

Archive with 11 entries (11 files):
- ReviewerManuscript-Version3-biology-3912409-Updated2-SupplementaryMaterial.pdf
- SupplementaryFigure-S1.jpg
- SupplementaryFigure-S10.jpg
- SupplementaryFigure-S2.jpg
- SupplementaryFigure-S3.jpg
- SupplementaryFigure-S4.jpg
- SupplementaryFigure-S5.jpg
- SupplementaryFigure-S6.jpg
- SupplementaryFigure-S7.jpg
- SupplementaryFigure-S8.jpg
- SupplementaryFigure-S9.jpg
